# Supplementary material for: A new species of Micrurapteryx (Lepidoptera, Gracillariidae) feeding on Thermopsislanceolata (Fabaceae) in southern Siberia and its hymenopterous parasitoids
Source: Zookeys. 2021 Oct 8;1061:131–63. doi: 10.3897/zookeys.1061.70929 (PMC8520033; doi:10.3897/zookeys.1061.70929)
Supplement: XML Treatment for Agathis fuscipennis [file zookeys.1061.70929-treatment2.xml]

<!DOCTYPE tp:taxon-treatment
  PUBLIC "-//TaxonX//DTD Taxonomic Treatment Publishing DTD v0 20100105//EN" "tax-treatment-NSO.dtd">
<tp:taxon-treatment xmlns:tp="http://www.plazi.org/taxpub"><tp:treatment-meta><kwd-group><label>Taxon classification</label><kwd><named-content xmlns:xlink="http://www.w3.org/1999/xlink" content-type="kingdom">Animalia</named-content></kwd><kwd><named-content xmlns:xlink="http://www.w3.org/1999/xlink" content-type="order">Hymenoptera</named-content></kwd><kwd><named-content xmlns:xlink="http://www.w3.org/1999/xlink" content-type="family">Ichneumonoidea</named-content></kwd></kwd-group><mixed-citation publication-type="journal"><person-group><name><surname>Kirichenko</surname><given-names>Natalia I.</given-names></name><name><surname>Akulov</surname><given-names>Evgeny N.</given-names></name><name><surname>Triberti</surname><given-names>Paolo</given-names></name><name><surname>Belokobylskij</surname><given-names>Sergey A.</given-names></name></person-group><article-title>A new species of <italic><tp:taxon-name><tp:taxon-name-part taxon-name-part-type="genus" reg="Micrurapteryx">Micrurapteryx</tp:taxon-name-part></tp:taxon-name></italic> (<tp:taxon-name><tp:taxon-name-part taxon-name-part-type="order">Lepidoptera</tp:taxon-name-part></tp:taxon-name>, <tp:taxon-name><tp:taxon-name-part taxon-name-part-type="family">Gracillariidae</tp:taxon-name-part></tp:taxon-name>) feeding on <italic><tp:taxon-name><tp:taxon-name-part taxon-name-part-type="genus" reg="Thermopsis">Thermopsis</tp:taxon-name-part><tp:taxon-name-part taxon-name-part-type="species" reg="lanceolata">lanceolata</tp:taxon-name-part></tp:taxon-name></italic> (<tp:taxon-name><tp:taxon-name-part taxon-name-part-type="family">Fabaceae</tp:taxon-name-part></tp:taxon-name>) in southern Siberia and its hymenopterous parasitoids</article-title><source>Zookeys</source><day>08</day><month>10</month><year>2021</year><volume>1061</volume><fpage>131</fpage><lpage>163</lpage><pub-id pub-id-type="doi">10.3897/zookeys.1061.70929</pub-id></mixed-citation></tp:treatment-meta><tp:nomenclature><tp:taxon-name>
                  <object-id xmlns:xlink="http://www.w3.org/1999/xlink" content-type="arpha" xlink:type="simple">4C7B7E55-3B0A-5A9D-BC33-385C3B334DD5</object-id>
                  <tp:taxon-name-part taxon-name-part-type="genus" reg="Agathis">Agathis</tp:taxon-name-part>
                  <tp:taxon-name-part taxon-name-part-type="species" reg="fuscipennis">fuscipennis</tp:taxon-name-part>
                </tp:taxon-name><tp:taxon-authority>(Zetterstedt, 1838)</tp:taxon-authority></tp:nomenclature><tp:treatment-sec sec-type="material" id="SECID0EPQBG"><title>Material examined.</title><p>1♀, 1♂, Republic of Khakassia, near Black Lake field station of SIF SB RAS, 27.VII.2020 coll. (mine), 11–12.VIII.2020 em., Kirichenko N. coll, no. BL-14-20, host: <italic><tp:taxon-name><tp:taxon-name-part taxon-name-part-type="genus" reg="Micrurapteryx">Micrurapteryx</tp:taxon-name-part></tp:taxon-name></italic> sp. nov. (pupa), plant: <italic><tp:taxon-name><tp:taxon-name-part taxon-name-part-type="genus" reg="Thermopsis">Thermopsis</tp:taxon-name-part><tp:taxon-name-part taxon-name-part-type="species" reg="lanceolata">lanceolata</tp:taxon-name-part></tp:taxon-name></italic>; Kirichenko N. det.; 1♀, 1♂, same labels, but 11–13.VIII.2020 em., no. BL-13-20; 1♀, same labels, but 27.VI.2020 coll. (mine), 17.VIII.2020 em., no. BL-16-20; 2♀, same labels, but 28.VII.2020 coll. (mine), 13–17.VIII.2020 em., no. BL-11-20; 1♂, same labels, but 28.VII.2020 coll. (mine), 14.VIII.2020 em., no. BL-1-20-2; 2♂, same labels, but 28.VII.2020 coll. (mine), 16–18.VIII.2020 em., no. BL-12-20; 1♀, 1♂, same labels, but 28.VII.2020 coll. (mine), 18–21.VII.2020 em., no. BL-9-20; 1♀, same labels, but VII.2020 coll. (mine), 17–19.VIII.2020 em. no. BL-8-20-1 (legs taken for DNA); 3♂, same labels, but 28.VII.2020 coll. (mine), 14–20.VIII.2020 em., no. BL-10-20; 2♂, same labels, but VII.2020 coll. (mine), 11–16.VIII.2020 em., no. BL-7-20-2. All deposited in ZISP.</p><fig id="F10" position="float" orientation="portrait"><object-id xmlns:xlink="http://www.w3.org/1999/xlink" content-type="doi" xlink:type="simple">10.3897/zookeys.1061.70929.figure10</object-id><object-id xmlns:xlink="http://www.w3.org/1999/xlink" content-type="arpha" xlink:type="simple">69308E16-87ED-584A-8D3E-825D16E5146B</object-id><label>Figure 10.</label><caption><p><italic><tp:taxon-name><tp:taxon-name-part taxon-name-part-type="genus" reg="Agathis">Agathis</tp:taxon-name-part><tp:taxon-name-part taxon-name-part-type="species" reg="fuscipennis">fuscipennis</tp:taxon-name-part></tp:taxon-name></italic> (Zetterstedt, 1838) (♀, reared specimen, 27.VII.2020 (mine) coll., 11-12.VIII.2020 em., no. BL-13-20, host: <italic><tp:taxon-name><tp:taxon-name-part taxon-name-part-type="genus" reg="Micrurapteryx">Micrurapteryx</tp:taxon-name-part><tp:taxon-name-part taxon-name-part-type="species" reg="baranchikovi">baranchikovi</tp:taxon-name-part></tp:taxon-name></italic> sp. nov., the Republic of Khakassia, Russia) <bold>A</bold> habitus, dorsal view <bold>B</bold> habitus, lateral view <bold>C</bold> head and mesosoma, lateral view <bold>D</bold> head and mesosoma, dorsal view <bold>E</bold> metasoma, dorsal view <bold>F</bold> head, front view <bold>G</bold> fore wing. Scale bars: 1 mm (<bold>A, B, G</bold>), 0.5 mm (<bold>C–F</bold>).</p></caption><graphic xmlns:xlink="http://www.w3.org/1999/xlink" xlink:href="zookeys-1061-131-g010.jpg" position="float" orientation="portrait" xlink:type="simple" id="oo_597136.jpg"><uri content-type="original_file" xlink:type="simple">https://binary.pensoft.net/fig/597136</uri></graphic></fig></tp:treatment-sec><tp:treatment-sec sec-type="host" id="SECID0E3SBG"><title>Hosts.</title><p>(from Yu et al. 2016). <bold><tp:taxon-name><tp:taxon-name-part taxon-name-part-type="order">Lepidoptera</tp:taxon-name-part></tp:taxon-name>, <tp:taxon-name><tp:taxon-name-part taxon-name-part-type="family">Coleophoridae</tp:taxon-name-part></tp:taxon-name></bold>: <italic><tp:taxon-name><tp:taxon-name-part taxon-name-part-type="genus" reg="Coleophora">Coleophora</tp:taxon-name-part><tp:taxon-name-part taxon-name-part-type="species" reg="albicostella">albicostella</tp:taxon-name-part></tp:taxon-name></italic> (Duponchel, 1842) [on <italic><tp:taxon-name><tp:taxon-name-part taxon-name-part-type="genus" reg="Potentilla">Potentilla</tp:taxon-name-part></tp:taxon-name></italic> sp.: <tp:taxon-name><tp:taxon-name-part taxon-name-part-type="family">Rosaceae</tp:taxon-name-part></tp:taxon-name>]; <italic><tp:taxon-name><tp:taxon-name-part taxon-name-part-type="genus" reg="Coleophora">C.</tp:taxon-name-part><tp:taxon-name-part taxon-name-part-type="species" reg="albitarsella">albitarsella</tp:taxon-name-part></tp:taxon-name></italic> Zeller, 1849 [on <italic><tp:taxon-name><tp:taxon-name-part taxon-name-part-type="genus" reg="Origanum">Origanum</tp:taxon-name-part><tp:taxon-name-part taxon-name-part-type="species" reg="vulgare">vulgare</tp:taxon-name-part></tp:taxon-name></italic>: <tp:taxon-name><tp:taxon-name-part taxon-name-part-type="family">Lamiaceae</tp:taxon-name-part></tp:taxon-name>]; <italic><tp:taxon-name><tp:taxon-name-part taxon-name-part-type="genus" reg="Cucullia">C.</tp:taxon-name-part><tp:taxon-name-part taxon-name-part-type="species" reg="artemisiae">artemisiae</tp:taxon-name-part></tp:taxon-name></italic> Mühlig. 1864; <italic><tp:taxon-name><tp:taxon-name-part taxon-name-part-type="genus" reg="Coleophora">C.</tp:taxon-name-part><tp:taxon-name-part taxon-name-part-type="species" reg="artemisicolella">artemisicolella</tp:taxon-name-part></tp:taxon-name></italic> Bruand, 1855; <italic><tp:taxon-name><tp:taxon-name-part taxon-name-part-type="genus" reg="Coleophora">C.</tp:taxon-name-part><tp:taxon-name-part taxon-name-part-type="species" reg="chamaedriella">chamaedriella</tp:taxon-name-part></tp:taxon-name></italic> Bruand, 1852; <italic><tp:taxon-name><tp:taxon-name-part taxon-name-part-type="genus" reg="Coleophora">C.</tp:taxon-name-part><tp:taxon-name-part taxon-name-part-type="species" reg="conspicuella">conspicuella</tp:taxon-name-part></tp:taxon-name></italic> Zeller, 1849 [on <italic><tp:taxon-name><tp:taxon-name-part taxon-name-part-type="genus" reg="Aster">Aster</tp:taxon-name-part><tp:taxon-name-part taxon-name-part-type="species" reg="linosyris">linosyris</tp:taxon-name-part></tp:taxon-name></italic>: <tp:taxon-name><tp:taxon-name-part taxon-name-part-type="family">Asteraceae</tp:taxon-name-part></tp:taxon-name>]; <italic><tp:taxon-name><tp:taxon-name-part taxon-name-part-type="genus" reg="Coleophora">C.</tp:taxon-name-part><tp:taxon-name-part taxon-name-part-type="species" reg="conyzae">conyzae</tp:taxon-name-part></tp:taxon-name></italic> Zeller, 1868 [on <italic><tp:taxon-name><tp:taxon-name-part taxon-name-part-type="genus" reg="Pulicaria">Pulicaria</tp:taxon-name-part><tp:taxon-name-part taxon-name-part-type="species" reg="dysenterica">dysenterica</tp:taxon-name-part></tp:taxon-name></italic>: <tp:taxon-name><tp:taxon-name-part taxon-name-part-type="family">Asteraceae</tp:taxon-name-part></tp:taxon-name>]; <italic><tp:taxon-name><tp:taxon-name-part taxon-name-part-type="genus" reg="Coleophora">C.</tp:taxon-name-part><tp:taxon-name-part taxon-name-part-type="species" reg="cracella">cracella</tp:taxon-name-part></tp:taxon-name></italic> (Vallot, 1835); <italic><tp:taxon-name><tp:taxon-name-part taxon-name-part-type="genus" reg="Coleophora">C.</tp:taxon-name-part><tp:taxon-name-part taxon-name-part-type="species" reg="dianthi">dianthi</tp:taxon-name-part></tp:taxon-name></italic> Herrich-Schaffer, 1855; <italic><tp:taxon-name><tp:taxon-name-part taxon-name-part-type="genus" reg="Cephalotus">C.</tp:taxon-name-part><tp:taxon-name-part taxon-name-part-type="species" reg="follicularis">follicularis</tp:taxon-name-part></tp:taxon-name></italic> Vallot, 1802 [on <italic><tp:taxon-name><tp:taxon-name-part taxon-name-part-type="genus" reg="Pulicaria">Pulicaria</tp:taxon-name-part><tp:taxon-name-part taxon-name-part-type="species" reg="dysenterica">dysenterica</tp:taxon-name-part></tp:taxon-name></italic>: <tp:taxon-name><tp:taxon-name-part taxon-name-part-type="family">Asteraceae</tp:taxon-name-part></tp:taxon-name>]; <italic><tp:taxon-name><tp:taxon-name-part taxon-name-part-type="genus" reg="Coleophora ">C.</tp:taxon-name-part><tp:taxon-name-part taxon-name-part-type="species" reg="granulatella">granulatella</tp:taxon-name-part></tp:taxon-name></italic> Zeller, 1849; <italic><tp:taxon-name><tp:taxon-name-part taxon-name-part-type="genus" reg="Coleophora">C.</tp:taxon-name-part><tp:taxon-name-part taxon-name-part-type="species" reg="inulae">inulae</tp:taxon-name-part></tp:taxon-name></italic> Wocke, 1877 [on <italic><tp:taxon-name><tp:taxon-name-part taxon-name-part-type="genus" reg="Pulicaria">Pulicaria</tp:taxon-name-part><tp:taxon-name-part taxon-name-part-type="species" reg="dysenterica">dysenterica</tp:taxon-name-part></tp:taxon-name></italic>: <tp:taxon-name><tp:taxon-name-part taxon-name-part-type="family">Asteraceae</tp:taxon-name-part></tp:taxon-name>]; <italic><tp:taxon-name><tp:taxon-name-part taxon-name-part-type="genus" reg="Coleophora">C.</tp:taxon-name-part><tp:taxon-name-part taxon-name-part-type="species" reg="linosyridella">linosyridella</tp:taxon-name-part></tp:taxon-name></italic> Fuchs, 1880; <italic><tp:taxon-name><tp:taxon-name-part taxon-name-part-type="genus" reg="Coleophora">C.</tp:taxon-name-part><tp:taxon-name-part taxon-name-part-type="species" reg="meridionella">meridionella</tp:taxon-name-part></tp:taxon-name></italic> Rebel, 1912; <italic><tp:taxon-name><tp:taxon-name-part taxon-name-part-type="genus" reg="Coleophora">C.</tp:taxon-name-part><tp:taxon-name-part taxon-name-part-type="species" reg="salicorniae">salicorniae</tp:taxon-name-part></tp:taxon-name></italic> Heinemann &amp; Wocke, 1877; <italic><tp:taxon-name><tp:taxon-name-part taxon-name-part-type="genus" reg="Coleophora">C.</tp:taxon-name-part><tp:taxon-name-part taxon-name-part-type="species" reg="salinella">salinella</tp:taxon-name-part></tp:taxon-name></italic> Stainton, 1859; <italic><tp:taxon-name><tp:taxon-name-part taxon-name-part-type="genus" reg="Coleophora">C.</tp:taxon-name-part><tp:taxon-name-part taxon-name-part-type="species" reg="vestianella">vestianella</tp:taxon-name-part></tp:taxon-name></italic> (Linnaeus, 1758). <bold><tp:taxon-name><tp:taxon-name-part taxon-name-part-type="family">Gelechiidae</tp:taxon-name-part></tp:taxon-name></bold>: <italic><tp:taxon-name><tp:taxon-name-part taxon-name-part-type="genus" reg="Aproaerema">Aproaerema</tp:taxon-name-part><tp:taxon-name-part taxon-name-part-type="species" reg="anthyllidella">anthyllidella</tp:taxon-name-part></tp:taxon-name></italic> (Hübner, 1813) [on <italic><tp:taxon-name><tp:taxon-name-part taxon-name-part-type="genus" reg="Anthyllis">Anthyllis</tp:taxon-name-part></tp:taxon-name></italic> sp.: <tp:taxon-name><tp:taxon-name-part taxon-name-part-type="family">Fabaceae</tp:taxon-name-part></tp:taxon-name>]; <italic><tp:taxon-name><tp:taxon-name-part taxon-name-part-type="genus" reg="Caryocolum">Caryocolum</tp:taxon-name-part><tp:taxon-name-part taxon-name-part-type="species" reg="saginella">saginella</tp:taxon-name-part></tp:taxon-name></italic> (Zeller, 1868); <italic><tp:taxon-name><tp:taxon-name-part taxon-name-part-type="genus" reg="Chrysoesthia">Chrysoesthia</tp:taxon-name-part><tp:taxon-name-part taxon-name-part-type="species" reg="drurella">drurella</tp:taxon-name-part></tp:taxon-name></italic> (Fabricius, 1775); <italic><tp:taxon-name><tp:taxon-name-part taxon-name-part-type="genus" reg="Chrysoesthia">Ch.</tp:taxon-name-part><tp:taxon-name-part taxon-name-part-type="species" reg="sexguttella">sexguttella</tp:taxon-name-part></tp:taxon-name></italic> (Thunberg, 1794) [on <italic><tp:taxon-name><tp:taxon-name-part taxon-name-part-type="genus" reg="Chenopodium">Chenopodium</tp:taxon-name-part><tp:taxon-name-part taxon-name-part-type="species" reg="album">album</tp:taxon-name-part></tp:taxon-name></italic>: <tp:taxon-name><tp:taxon-name-part taxon-name-part-type="family">Amaranthaceae</tp:taxon-name-part></tp:taxon-name>]; <italic><tp:taxon-name><tp:taxon-name-part taxon-name-part-type="genus" reg="Scrobipalpa">Scrobipalpa</tp:taxon-name-part><tp:taxon-name-part taxon-name-part-type="species" reg="atriplicella">atriplicella</tp:taxon-name-part></tp:taxon-name></italic> (Fischer v. Röslerstamm, 1841) [on <italic><tp:taxon-name><tp:taxon-name-part taxon-name-part-type="genus" reg="Chenopodium">Chenopodium</tp:taxon-name-part><tp:taxon-name-part taxon-name-part-type="species" reg="album">album</tp:taxon-name-part></tp:taxon-name></italic>: <tp:taxon-name><tp:taxon-name-part taxon-name-part-type="family">Amaranthaceae</tp:taxon-name-part></tp:taxon-name>]; <italic><tp:taxon-name><tp:taxon-name-part taxon-name-part-type="genus" reg="Scrobipalpa">S.</tp:taxon-name-part><tp:taxon-name-part taxon-name-part-type="species" reg="gallicella">gallicella</tp:taxon-name-part></tp:taxon-name></italic> (Constant, 1885); <italic><tp:taxon-name><tp:taxon-name-part taxon-name-part-type="genus" reg="Scrobipalpa">S.</tp:taxon-name-part><tp:taxon-name-part taxon-name-part-type="species" reg="ocellatella">ocellatella</tp:taxon-name-part></tp:taxon-name></italic> (Boyd, 1858); <italic><tp:taxon-name><tp:taxon-name-part taxon-name-part-type="genus" reg="Thiotricha">Thiotricha</tp:taxon-name-part><tp:taxon-name-part taxon-name-part-type="species" reg="subocellea">subocellea</tp:taxon-name-part></tp:taxon-name></italic> (Stephens, 1834); <italic><tp:taxon-name><tp:taxon-name-part taxon-name-part-type="genus" reg="Tuta">Tuta</tp:taxon-name-part><tp:taxon-name-part taxon-name-part-type="species" reg="absoluta">absoluta</tp:taxon-name-part></tp:taxon-name></italic> (Meyrick, 1917) [on <italic><tp:taxon-name><tp:taxon-name-part taxon-name-part-type="genus" reg="Solanum">Solanum</tp:taxon-name-part><tp:taxon-name-part taxon-name-part-type="species" reg="nigrum">nigrum</tp:taxon-name-part></tp:taxon-name></italic>: <tp:taxon-name><tp:taxon-name-part taxon-name-part-type="family">Solanaceae</tp:taxon-name-part></tp:taxon-name>]. <bold><tp:taxon-name><tp:taxon-name-part taxon-name-part-type="family">Gracillariidae</tp:taxon-name-part></tp:taxon-name></bold>: <italic><tp:taxon-name><tp:taxon-name-part taxon-name-part-type="genus" reg="Micrurapteryx">Micrurapteryx</tp:taxon-name-part><tp:taxon-name-part taxon-name-part-type="species" reg="baranchikovi">baranchikovi</tp:taxon-name-part></tp:taxon-name></italic> sp. nov. [on <italic><tp:taxon-name><tp:taxon-name-part taxon-name-part-type="genus" reg="Thermopsis">Thermopsis</tp:taxon-name-part><tp:taxon-name-part taxon-name-part-type="species" reg="lanceolata">lanceolata</tp:taxon-name-part></tp:taxon-name></italic>: <tp:taxon-name><tp:taxon-name-part taxon-name-part-type="family">Fabaceae</tp:taxon-name-part></tp:taxon-name>] (<bold>new record</bold>). <bold><tp:taxon-name><tp:taxon-name-part taxon-name-part-type="family">Heliodinidae</tp:taxon-name-part></tp:taxon-name></bold>: <italic><tp:taxon-name><tp:taxon-name-part taxon-name-part-type="genus" reg="Heliodines">Heliodines</tp:taxon-name-part><tp:taxon-name-part taxon-name-part-type="species" reg="roesella">roesella</tp:taxon-name-part></tp:taxon-name></italic> (Linnaeus, 1758) [on <italic><tp:taxon-name><tp:taxon-name-part taxon-name-part-type="genus" reg="Atriplex">Atriplex</tp:taxon-name-part></tp:taxon-name></italic> sp.: <tp:taxon-name><tp:taxon-name-part taxon-name-part-type="family">Amaranthaceae</tp:taxon-name-part></tp:taxon-name>]. <bold><tp:taxon-name><tp:taxon-name-part taxon-name-part-type="family">Epermeniidae</tp:taxon-name-part></tp:taxon-name></bold>: <italic><tp:taxon-name><tp:taxon-name-part taxon-name-part-type="genus" reg="Ochromolopis">Ochromolopis</tp:taxon-name-part><tp:taxon-name-part taxon-name-part-type="species" reg="ictella">ictella</tp:taxon-name-part></tp:taxon-name></italic> (Hübner, 1813). <bold><tp:taxon-name><tp:taxon-name-part taxon-name-part-type="family">Tortricidae</tp:taxon-name-part></tp:taxon-name></bold>: <italic><tp:taxon-name><tp:taxon-name-part taxon-name-part-type="genus" reg="Olethreutes">Olethreutes</tp:taxon-name-part><tp:taxon-name-part taxon-name-part-type="species" reg="arbutella">arbutella</tp:taxon-name-part></tp:taxon-name></italic> (Linnaeus, 1758); <italic><tp:taxon-name><tp:taxon-name-part taxon-name-part-type="genus" reg="Spilonota">Spilonota</tp:taxon-name-part><tp:taxon-name-part taxon-name-part-type="species" reg="ocellana">ocellana</tp:taxon-name-part></tp:taxon-name></italic> (Denis &amp; Schiffermüller, 1775).</p></tp:treatment-sec><tp:treatment-sec sec-type="distribution" id="SECID0EXEAI"><title>Distribution.</title><p>(according to Yu et al. 2016; Belokobylskij et al. 2019). Russia: Moscow Province, Perm Territory, Altai Territory, Krasnoyarsk Territory, the Republic of Khakassia (<bold>new record</bold>), Irkutsk Province, Zabaikalskiy Territory. Tunisia, Western and Central Europe, Armenia, Turkey, Iran, Kazakhstan, Uzbekistan, Tajikistan, Mongolia, Korea.</p></tp:treatment-sec><tp:treatment-sec sec-type="remarks" id="SECID0E6EAI"><title>Remarks.</title><p>The species from the Republic of Khakassia has been DNA barcoded for the first time. Given reliable species identification on morphology, the obtained sequence (process ID <ext-link xmlns:xlink="http://www.w3.org/1999/xlink" xlink:type="simple" ext-link-type="uri" xlink:href="http://www.boldsystems.org/index.php/Public_RecordView?processid=GPRU034-21">GPRU034-21</ext-link>) can be used as a reference DNA barcode for molecular-based identification of <italic><tp:taxon-name><tp:taxon-name-part taxon-name-part-type="genus" reg="Agathis">Agathis</tp:taxon-name-part><tp:taxon-name-part taxon-name-part-type="species" reg="fuscipennis">fuscipennis</tp:taxon-name-part></tp:taxon-name></italic>.</p></tp:treatment-sec></tp:taxon-treatment>
