# Supplementary material for: A new species of Micrurapteryx (Lepidoptera, Gracillariidae) feeding on Thermopsislanceolata (Fabaceae) in southern Siberia and its hymenopterous parasitoids
Source: Zookeys. 2021 Oct 8;1061:131–63. doi: 10.3897/zookeys.1061.70929 (PMC8520033; doi:10.3897/zookeys.1061.70929)
Supplement: XML Treatment for Illidops subversor [file zookeys.1061.70929-treatment3.xml]

<!DOCTYPE tp:taxon-treatment
  PUBLIC "-//TaxonX//DTD Taxonomic Treatment Publishing DTD v0 20100105//EN" "tax-treatment-NSO.dtd">
<tp:taxon-treatment xmlns:tp="http://www.plazi.org/taxpub"><tp:treatment-meta><kwd-group><label>Taxon classification</label><kwd><named-content xmlns:xlink="http://www.w3.org/1999/xlink" content-type="kingdom">Animalia</named-content></kwd><kwd><named-content xmlns:xlink="http://www.w3.org/1999/xlink" content-type="order">Hymenoptera</named-content></kwd><kwd><named-content xmlns:xlink="http://www.w3.org/1999/xlink" content-type="family">Braconidae</named-content></kwd></kwd-group><mixed-citation publication-type="journal"><person-group><name><surname>Kirichenko</surname><given-names>Natalia I.</given-names></name><name><surname>Akulov</surname><given-names>Evgeny N.</given-names></name><name><surname>Triberti</surname><given-names>Paolo</given-names></name><name><surname>Belokobylskij</surname><given-names>Sergey A.</given-names></name></person-group><article-title>A new species of <italic><tp:taxon-name><tp:taxon-name-part taxon-name-part-type="genus" reg="Micrurapteryx">Micrurapteryx</tp:taxon-name-part></tp:taxon-name></italic> (<tp:taxon-name><tp:taxon-name-part taxon-name-part-type="order">Lepidoptera</tp:taxon-name-part></tp:taxon-name>, <tp:taxon-name><tp:taxon-name-part taxon-name-part-type="family">Gracillariidae</tp:taxon-name-part></tp:taxon-name>) feeding on <italic><tp:taxon-name><tp:taxon-name-part taxon-name-part-type="genus" reg="Thermopsis">Thermopsis</tp:taxon-name-part><tp:taxon-name-part taxon-name-part-type="species" reg="lanceolata">lanceolata</tp:taxon-name-part></tp:taxon-name></italic> (<tp:taxon-name><tp:taxon-name-part taxon-name-part-type="family">Fabaceae</tp:taxon-name-part></tp:taxon-name>) in southern Siberia and its hymenopterous parasitoids</article-title><source>Zookeys</source><day>08</day><month>10</month><year>2021</year><volume>1061</volume><fpage>131</fpage><lpage>163</lpage><pub-id pub-id-type="doi">10.3897/zookeys.1061.70929</pub-id></mixed-citation></tp:treatment-meta><tp:nomenclature><tp:taxon-name>
                  <object-id xmlns:xlink="http://www.w3.org/1999/xlink" content-type="arpha" xlink:type="simple">68DA4077-34E6-52F4-9BF5-B8B9E9720DE5</object-id>
                  <tp:taxon-name-part taxon-name-part-type="genus" reg="Illidops">Illidops</tp:taxon-name-part>
                  <tp:taxon-name-part taxon-name-part-type="species" reg="subversor">subversor</tp:taxon-name-part>
                </tp:taxon-name><tp:taxon-authority>(Tobias &amp; Kotenko, 1986)</tp:taxon-authority><tp:nomenclature-citation-list><tp:nomenclature-citation><tp:taxon-name>
                      <tp:taxon-name-part taxon-name-part-type="genus" reg="Apanteles">Apanteles</tp:taxon-name-part>
                      <tp:taxon-name-part taxon-name-part-type="species" reg="subversor">subversor</tp:taxon-name-part>
                    </tp:taxon-name><comment>Tobias &amp; Kotenko, 1986: 422; Yu et al. 2016.</comment></tp:nomenclature-citation><tp:nomenclature-citation><tp:taxon-name>
                      <tp:taxon-name-part taxon-name-part-type="genus" reg="Illidops">Illidops</tp:taxon-name-part>
                      <tp:taxon-name-part taxon-name-part-type="species" reg="subversor">subversor</tp:taxon-name-part>
                    </tp:taxon-name><comment>(Tobias &amp; Kotenko, 1986): Kotenko 2007: 178; Belokobylskij et al. 2019: 296.</comment></tp:nomenclature-citation></tp:nomenclature-citation-list></tp:nomenclature><tp:treatment-sec sec-type="material" id="SECID0EDIAI"><title>Material examined.</title><p>1♀, Republic of Khakassia, near Black Lake field station of SIF SB RAS, 27.VII.2020 coll. (mine), 10.VIII.2020 em., Kirichenko N. coll, no. BL-17-20, host: <italic><tp:taxon-name><tp:taxon-name-part taxon-name-part-type="genus" reg="Micrurapteryx">Micrurapteryx</tp:taxon-name-part></tp:taxon-name></italic> sp. nov. (pupa), plant: <italic><tp:taxon-name><tp:taxon-name-part taxon-name-part-type="genus" reg="Thermopsis">Thermopsis</tp:taxon-name-part><tp:taxon-name-part taxon-name-part-type="species" reg="lanceolata">lanceolata</tp:taxon-name-part></tp:taxon-name></italic>, Kirichenko N. det.; 1♀, same labels, but 28.VII.2020 coll. (mine), 12.VIII.2020 em., no. BL-4-2; 1♂, same labels, but “7.VII.2020 coll. (mine), 18–23.VII.2020 em., no BL-0-20. All deposited in ZISP.</p><fig id="F11" position="float" orientation="portrait"><object-id xmlns:xlink="http://www.w3.org/1999/xlink" content-type="doi" xlink:type="simple">10.3897/zookeys.1061.70929.figure11</object-id><object-id xmlns:xlink="http://www.w3.org/1999/xlink" content-type="arpha" xlink:type="simple">3411EFED-DE63-5822-A20F-BAEDB81BB246</object-id><label>Figure 11.</label><caption><p><italic><tp:taxon-name><tp:taxon-name-part taxon-name-part-type="genus" reg="Illidops">Illidops</tp:taxon-name-part><tp:taxon-name-part taxon-name-part-type="species" reg="subversor">subversor</tp:taxon-name-part></tp:taxon-name></italic> (Tobias &amp; Kotenko, 1986) (♀, reared specimen, 28.VII.2020 (mine) coll., 12.VIII.2020 em., no. BL-4-20, host: <italic><tp:taxon-name><tp:taxon-name-part taxon-name-part-type="genus" reg="Micrurapteryx">Micrurapteryx</tp:taxon-name-part><tp:taxon-name-part taxon-name-part-type="species" reg="baranchikovi">baranchikovi</tp:taxon-name-part></tp:taxon-name></italic> sp. nov., the Republic of Khakassia, Russia) <bold>A</bold> habitus, dorsal view <bold>B</bold> habitus, lateral view <bold>C</bold> mesosoma, dorsal view <bold>D</bold> metasoma, dorsal view <bold>E</bold> metasoma, lateral view <bold>F</bold> apical part of metasoma and ovipositor, lateral view <bold>G</bold> fore wing. Scale bars: 1 mm (<bold>A, B, G</bold>), 0.5 mm (<bold>C–E</bold>), 0.3 mm (<bold>F</bold>).</p></caption><graphic xmlns:xlink="http://www.w3.org/1999/xlink" xlink:href="zookeys-1061-131-g011.jpg" position="float" orientation="portrait" xlink:type="simple" id="oo_597137.jpg"><uri content-type="original_file" xlink:type="simple">https://binary.pensoft.net/fig/597137</uri></graphic></fig></tp:treatment-sec><tp:treatment-sec sec-type="host" id="SECID0ESKAI"><title>Hosts.</title><p><bold><tp:taxon-name><tp:taxon-name-part taxon-name-part-type="family">Gracillariidae</tp:taxon-name-part></tp:taxon-name></bold>: <italic><tp:taxon-name><tp:taxon-name-part taxon-name-part-type="genus" reg="Micrurapteryx">Micrurapteryx</tp:taxon-name-part><tp:taxon-name-part taxon-name-part-type="species" reg="baranchikovi">baranchikovi</tp:taxon-name-part></tp:taxon-name></italic> sp. nov. [on <italic><tp:taxon-name><tp:taxon-name-part taxon-name-part-type="genus" reg="Thermopsis">Thermopsis</tp:taxon-name-part><tp:taxon-name-part taxon-name-part-type="species" reg="lanceolata">lanceolata</tp:taxon-name-part></tp:taxon-name></italic> Brown: <tp:taxon-name><tp:taxon-name-part taxon-name-part-type="family">Fabaceae</tp:taxon-name-part></tp:taxon-name>] (<bold>new record</bold>).</p></tp:treatment-sec><tp:treatment-sec sec-type="distribution" id="SECID0E2LAI"><title>Distribution.</title><p>(according to Belokobylskij et al. 2019). Russia: Novosibirsk Province, the Republic of Khakassia (<bold>new record</bold>).</p></tp:treatment-sec><tp:treatment-sec sec-type="remarks" id="SECID0EDMAI"><title>Remarks.</title><p>The specimens from Khakassia are very similar to the only known specimen, the holotype of <italic><tp:taxon-name><tp:taxon-name-part taxon-name-part-type="genus" reg="Illidops">I.</tp:taxon-name-part><tp:taxon-name-part taxon-name-part-type="species" reg="subversor">subversor</tp:taxon-name-part></tp:taxon-name></italic> from the south of Western Siberia. However, in the holotype, the pterostigma is irregularly coloured, yellowish-brown medially and dark brown marginally, whereas in reared specimens of <italic><tp:taxon-name><tp:taxon-name-part taxon-name-part-type="genus" reg="Illidops">I.</tp:taxon-name-part><tp:taxon-name-part taxon-name-part-type="species" reg="subversor">subversor</tp:taxon-name-part></tp:taxon-name></italic> from Khakassia, the pterostigma is mainly dark brown to almost black, but brownish yellow in a small basal spot (Fig. 11G). Such variation in pterostigma colour is known in parasitoids and may be related to specimen preservation.</p></tp:treatment-sec></tp:taxon-treatment>
