# Supplementary material for: A new species of Micrurapteryx (Lepidoptera, Gracillariidae) feeding on Thermopsislanceolata (Fabaceae) in southern Siberia and its hymenopterous parasitoids
Source: Zookeys. 2021 Oct 8;1061:131–63. doi: 10.3897/zookeys.1061.70929 (PMC8520033; doi:10.3897/zookeys.1061.70929)
Supplement: XML Treatment for Campoplex sp. aff. borealis [file zookeys.1061.70929-treatment4.xml]

<!DOCTYPE tp:taxon-treatment
  PUBLIC "-//TaxonX//DTD Taxonomic Treatment Publishing DTD v0 20100105//EN" "tax-treatment-NSO.dtd">
<tp:taxon-treatment xmlns:tp="http://www.plazi.org/taxpub"><tp:treatment-meta><kwd-group><label>Taxon classification</label><kwd><named-content xmlns:xlink="http://www.w3.org/1999/xlink" content-type="kingdom">Animalia</named-content></kwd><kwd><named-content xmlns:xlink="http://www.w3.org/1999/xlink" content-type="order">Hymenoptera</named-content></kwd><kwd><named-content xmlns:xlink="http://www.w3.org/1999/xlink" content-type="family">Ichneumonidae</named-content></kwd></kwd-group><mixed-citation publication-type="journal"><person-group><name><surname>Kirichenko</surname><given-names>Natalia I.</given-names></name><name><surname>Akulov</surname><given-names>Evgeny N.</given-names></name><name><surname>Triberti</surname><given-names>Paolo</given-names></name><name><surname>Belokobylskij</surname><given-names>Sergey A.</given-names></name></person-group><article-title>A new species of <italic><tp:taxon-name><tp:taxon-name-part taxon-name-part-type="genus" reg="Micrurapteryx">Micrurapteryx</tp:taxon-name-part></tp:taxon-name></italic> (<tp:taxon-name><tp:taxon-name-part taxon-name-part-type="order">Lepidoptera</tp:taxon-name-part></tp:taxon-name>, <tp:taxon-name><tp:taxon-name-part taxon-name-part-type="family">Gracillariidae</tp:taxon-name-part></tp:taxon-name>) feeding on <italic><tp:taxon-name><tp:taxon-name-part taxon-name-part-type="genus" reg="Thermopsis">Thermopsis</tp:taxon-name-part><tp:taxon-name-part taxon-name-part-type="species" reg="lanceolata">lanceolata</tp:taxon-name-part></tp:taxon-name></italic> (<tp:taxon-name><tp:taxon-name-part taxon-name-part-type="family">Fabaceae</tp:taxon-name-part></tp:taxon-name>) in southern Siberia and its hymenopterous parasitoids</article-title><source>Zookeys</source><day>08</day><month>10</month><year>2021</year><volume>1061</volume><fpage>131</fpage><lpage>163</lpage><pub-id pub-id-type="doi">10.3897/zookeys.1061.70929</pub-id></mixed-citation></tp:treatment-meta><tp:nomenclature><tp:taxon-name>
                  <object-id xmlns:xlink="http://www.w3.org/1999/xlink" content-type="arpha" xlink:type="simple">1AC26EFF-E916-5F2C-84D8-99C9870A1623</object-id>
                  <tp:taxon-name-part taxon-name-part-type="genus" reg="Campoplex">Campoplex</tp:taxon-name-part>
                  <tp:taxon-name-part taxon-name-part-type="uncertainty-rank">sp. aff.</tp:taxon-name-part>
                  <tp:taxon-name-part taxon-name-part-type="species" reg="borealis">borealis</tp:taxon-name-part>
                </tp:taxon-name><tp:taxon-authority>(Zetterstedt, 1838)</tp:taxon-authority></tp:nomenclature><tp:treatment-sec sec-type="material" id="SECID0EGPAI"><title>Material examined.</title><p>1♀, Republic of Khakassia, near Black Lake field station of SIF SB RAS, along the lake bank, 28.VII.2020 coll. (mine), 14.VIII.2020 em., Kirichenko N. coll., no. BL-1-20-1 (legs taken for DNA), host: <italic><tp:taxon-name><tp:taxon-name-part taxon-name-part-type="genus" reg="Micrurapteryx">Micrurapteryx</tp:taxon-name-part></tp:taxon-name></italic> sp. nov. (pupa), plant: <italic><tp:taxon-name><tp:taxon-name-part taxon-name-part-type="genus" reg="Thermopsis">Thermopsis</tp:taxon-name-part><tp:taxon-name-part taxon-name-part-type="species" reg="lanceolata">lanceolata</tp:taxon-name-part></tp:taxon-name></italic>; Kirichenko N. det.; 1♀, same labels, but 15.VIII.2020 em., no. BL-3-20; 1♂, same labels, but 13–17.VIII.2020 em., no BL-11-20; 1♀, same labels, but 17.VIII.2020 em., no. BL-5-20; 1♂, same labels, but 18–21.VIII.2020 em., no. BL-9-20; 1♂, same labels, but VII.2020 coll. (mine), 11–16.VIII.2020 em., no. BL-7-20-1 (legs taken for DNA). All deposited in ZISP.</p><fig id="F12" position="float" orientation="portrait"><object-id xmlns:xlink="http://www.w3.org/1999/xlink" content-type="doi" xlink:type="simple">10.3897/zookeys.1061.70929.figure12</object-id><object-id xmlns:xlink="http://www.w3.org/1999/xlink" content-type="arpha" xlink:type="simple">21BB6F1D-5DB7-5FED-979A-7A298E7624CB</object-id><label>Figure 12.</label><caption><p><tp:taxon-name><tp:taxon-name-part taxon-name-part-type="genus" reg="Campoplex">Campoplex</tp:taxon-name-part><tp:taxon-name-part taxon-name-part-type="uncertainty-rank">sp. aff.</tp:taxon-name-part><tp:taxon-name-part taxon-name-part-type="species" reg="borealis">borealis</tp:taxon-name-part></tp:taxon-name> (Zetterstedt, 1838) (♀, reared specimen, 28.VII.2020 (mine) coll., 15.VIII.2020 em., no. BL-3-20, host: <italic><tp:taxon-name><tp:taxon-name-part taxon-name-part-type="genus" reg="Micrurapteryx">Micrurapteryx</tp:taxon-name-part><tp:taxon-name-part taxon-name-part-type="species" reg="baranchikovi">baranchikovi</tp:taxon-name-part></tp:taxon-name></italic>, the Republic of Khakassia, Russia) <bold>A</bold> habitus, lateral view <bold>B</bold> habitus, dorsal view <bold>C</bold> head and mesosoma, dorsal view <bold>D</bold> head, front view <bold>E</bold> metasoma, dorsal view <bold>F</bold> wings. Scale bars: 1 mm (<bold>A, B, F</bold>), 0.5 mm (<bold>C–E</bold>).</p></caption><graphic xmlns:xlink="http://www.w3.org/1999/xlink" xlink:href="zookeys-1061-131-g012.jpg" position="float" orientation="portrait" xlink:type="simple" id="oo_597138.jpg"><uri content-type="original_file" xlink:type="simple">https://binary.pensoft.net/fig/597138</uri></graphic></fig></tp:treatment-sec><tp:treatment-sec sec-type="host" id="SECID0ETRAI"><title>Hosts.</title><p><italic><tp:taxon-name><tp:taxon-name-part taxon-name-part-type="genus" reg="Micrurapteryx">Micrurapteryx</tp:taxon-name-part><tp:taxon-name-part taxon-name-part-type="species" reg="baranchikovi">baranchikovi</tp:taxon-name-part></tp:taxon-name></italic> sp. nov. (<tp:taxon-name><tp:taxon-name-part taxon-name-part-type="family">Gracillariidae</tp:taxon-name-part></tp:taxon-name>).</p></tp:treatment-sec><tp:treatment-sec sec-type="distribution" id="SECID0EJSAI"><title>Distribution.</title><p>Republic of Khakassia.</p></tp:treatment-sec><tp:treatment-sec sec-type="remarks" id="SECID0EOSAI"><title>Remarks.</title><p>Morphologically, the specimens of <tp:taxon-name><tp:taxon-name-part taxon-name-part-type="genus" reg="Campoplex">Campoplex</tp:taxon-name-part><tp:taxon-name-part taxon-name-part-type="uncertainty-rank">sp. aff.</tp:taxon-name-part><tp:taxon-name-part taxon-name-part-type="species" reg="borealis">borealis</tp:taxon-name-part></tp:taxon-name> from Khakassia are very similar to <italic><tp:taxon-name><tp:taxon-name-part taxon-name-part-type="genus" reg="Campoplex">Campoplex</tp:taxon-name-part><tp:taxon-name-part taxon-name-part-type="species" reg="borealis">borealis</tp:taxon-name-part></tp:taxon-name></italic> from the Western Palearctic (Zetterstedt, 1838) (Andrey I. Khalaim det.), with hind femur dark reddish brown to black, as was already recorded in the specimens from north-west of European Russia (Yu et al. 2016). However, DNA barcoding highlights a significant divergence (i.e., 7.3%) between the Khakassian specimens and <italic><tp:taxon-name><tp:taxon-name-part taxon-name-part-type="genus" reg="Campoplex">C.</tp:taxon-name-part><tp:taxon-name-part taxon-name-part-type="species" reg="borealis">borealis</tp:taxon-name-part></tp:taxon-name></italic> identified from Germany (Fig. 3, Suppl. material 3: Table S3). Such a divergence may suggest the presence of a cryptic species in Khakassia. To test this hypothesis, a special study, involving more sampling across the distributional range of <italic><tp:taxon-name><tp:taxon-name-part taxon-name-part-type="genus" reg="Campoplex">C.</tp:taxon-name-part><tp:taxon-name-part taxon-name-part-type="species" reg="borealis">borealis</tp:taxon-name-part></tp:taxon-name></italic>, would be needed.</p></tp:treatment-sec></tp:taxon-treatment>
